# Supplementary material for: Evaluation of the Antioxidant, Cytoprotective and Antityrosinase Effects of Schisandra chinensis Extracts and Their Applicability in Skin Care Product
Source: Molecules. 2022 Dec 14;27(24):8877. doi: 10.3390/molecules27248877 (PMC9786222; doi:10.3390/molecules27248877)
Supplement: Supplementary file 1 [file molecules-27-08877-s001.zip]

Archive with 1 entries (1 files):
- molecules-2045013-supplementary.pdf
